# Supplementary material for: Diagnostic Gap in Rural Maternal Health: Initial Validation of a Parsimonious Clinical Model for Hypertensive Disorders of Pregnancy in a Honduran Hospital
Source: Diagnostics (Basel). 2026 Jan 1;16(1):132. doi: 10.3390/diagnostics16010132 (PMC12785390; doi:10.3390/diagnostics16010132)
Supplement: Supplementary file 1 [file diagnostics-16-00132-s001.zip]

Archive with 12 entries (12 files):
- figure_S1_distributions.pdf
- figure_S2_importance.pdf
- figure_S3_probabilities.pdf
- figure_S4_flow_diagram.pdf
- S1_TRIPOD+AI_Checklist.pdf
- S2_DATA_DICTIONARY.xlsx
- Table_S1_Categorical_Variables.xlsx
- Table_S2_Missing_data.xlsx
- Table_S3_CV_performance.xlsx
- Table_S4_Confusion_matrix.xlsx
- Table_S5_Complete_coefficients.xlsx
- Table_S6_Model_Comparison.xlsx
