# Supplementary material for: Diagnostic Gap in Rural Maternal Health: Initial Validation of a Parsimonious Clinical Model for Hypertensive Disorders of Pregnancy in a Honduran Hospital
Source: Diagnostics (Basel). 2026 Jan 1;16(1):132. doi: 10.3390/diagnostics16010132 (PMC12785390; doi:10.3390/diagnostics16010132)
Supplement: Supplementary file 1 [file diagnostics-16-00132-s001.zip › S2_DATA_DICTIONARY.xlsx]

## Sheet: Hoja2
	Data Dictionary: Key Variable Definitions
	Variable	Type	Units/Coding	Description
	edad_anios	Numeric	years	Maternal age at evaluation
	edad_gest_sem	Numeric	weeks	Gestational age (completed weeks)
	paridad	Integer	0, 1, 2, …	Number of prior births ≥20 weeks
	imc_preg	Numeric	kg/m²	Pre-pregnancy body mass index
	pas_mmHg	Numeric	mmHg	Systolic blood pressure
	pad_mmHg	Numeric	mmHg	Diastolic blood pressure
	pam_mmHg	Numeric	mmHg	Mean arterial pressure
	proteinuria_num	Ordinal	0, 0.5, 1, 2, 3	Dipstick proteinuria (0=neg, 3=3+)
	cefalea	Binary	0/1	Severe headache (1=present)
	vision_borrosa	Binary	0/1	Visual disturbances (1=present)
	epigastralgia	Binary	0/1	Epigastric/RUQ pain (1=present)
	edemas	Binary	0/1	Peripheral edema (1=present)
	hb_g_dl	Numeric	g/dL	Hemoglobin concentration
	creat_mg_dl	Numeric	mg/dL	Serum creatinine
	plaquetas_10e9L	Numeric	×10⁹/L	Platelet count
	antecedente_THE	Binary	0/1	Prior HDP in previous pregnancy
	aspirin_lowdose	Binary	0/1	Low-dose aspirin use (1=yes)
	controles_prenatales	Integer	0, 1, 2, …	Cumulative prenatal visits
	resultado_THE	Binary	0/1	OUTCOME: HDP diagnosis (1=yes)
