# Supplementary material for: Diagnostic Gap in Rural Maternal Health: Initial Validation of a Parsimonious Clinical Model for Hypertensive Disorders of Pregnancy in a Honduran Hospital
Source: Diagnostics (Basel). 2026 Jan 1;16(1):132. doi: 10.3390/diagnostics16010132 (PMC12785390; doi:10.3390/diagnostics16010132)
Supplement: Supplementary file 1 [file diagnostics-16-00132-s001.zip › Table_S1_Categorical_Variables.xlsx]

## Sheet: Hoja1
	Supplementary Table S1. Descriptive Statistics for Categorical Variables by HDP Status.
	Variable	No HDP (n = 106)	HDP (n = 41)	Total (N = 147)
		n (%)	n (%)	n (%)
	Cardinal Symptoms
	Severe headache	30 (28.3%)	14 (34.1%)	44 (29.9%)
	Visual disturbances (blurred vision/photopsias)	10 (9.4%)	8 (19.5%)	18 (12.2%)
	Epigastric/RUQ pain	9 (8.5%)	6 (14.6%)	15 (10.2%)
	Peripheral edema	50 (47.2%)	21 (51.2%)	71 (48.3%)
	Medical History
	Prior history of HDP	4 (3.8%)	3 (7.3%)	7 (4.8%)
	Low-dose aspirin use	10 (9.4%)	2 (4.9%)	12 (8.2%)
	Parity
	Nulliparous (parity = 0)	38 (35.8%)	17 (41.5%)	55 (37.4%)
	Parity 1-2	48 (45.3%)	16 (39.0%)	64 (43.5%)
	Parity ≥3	20 (18.9%)	8 (19.5%)	28 (19.0%)
	Proteinuria Category (dipstick)
	Negative	63 (59.4%)	15 (36.6%)	78 (53.1%)
	Trace	26 (24.5%)	9 (22.0%)	35 (23.8%)
	1+ or greater	17 (16.0%)	17 (41.5%)	34 (23.1%)
	HDP, hypertensive disorders of pregnancy; RUQ, right upper quadrant. Percentages calculated within each outcome group (column totals). Visual disturbances and epigastric/RUQ pain showed notable differences between groups. Peripheral edema showed similar prevalence across groups, confirming limited specificity. Low-dose aspirin use was documented in only 8.2% of the cohort overall, suggesting unde…
