# Supplementary material for: Diagnostic Gap in Rural Maternal Health: Initial Validation of a Parsimonious Clinical Model for Hypertensive Disorders of Pregnancy in a Honduran Hospital
Source: Diagnostics (Basel). 2026 Jan 1;16(1):132. doi: 10.3390/diagnostics16010132 (PMC12785390; doi:10.3390/diagnostics16010132)
Supplement: Supplementary file 1 [file diagnostics-16-00132-s001.zip › Table_S2_Missing_data.xlsx]

## Sheet: Hoja1
	Supplementary Table S2. Missing Data Patterns and Imputation Strategy.
	Variable	Available	Missing	Imputation Method	Clinical Context
		n	n (%)
	Universally/Nearly Available (≥90%)
	Maternal age	147	0 (0%)	—	No missing data
	Gestational age	147	0 (0%)	—	Required for inclusion
	Systolic BP	147	0 (0%)	—	Required for inclusion
	Diastolic BP	147	0 (0%)	—	Required for inclusion
	Proteinuria (dipstick)	134	13 (8.8%)	Mode (negative)	Not performed in some emergency presentations
	Moderately Available (50-90%)
	Pre-pregnancy BMI	123	24 (16.3%)	Median	Missing when early prenatal care not attended
	Prenatal care visits	147	0 (0%)	—	Documented as 0 for no prior visits
	Parity	147	0 (0%)	—	Routinely documented
	Symptoms (all)	147	0 (0%)	—	Absence coded as negative
	Hemoglobin	78	69 (46.9%)	Median	Selective ordering based on clinical indication
	Sparsely Available (<50%)
	Serum creatinine	45	102 (69.4%)	Median	Selective ordering; limited lab capacity
	Platelet count	52	95 (64.6%)	Median	Selective ordering; limited lab capacity
	Distance to referral	89	58 (39.5%)	Median	Not systematically documented
	Travel time	89	58 (39.5%)	Median	Not systematically documented
	BP, blood pressure; BMI, body mass index. Imputation was performed within each cross-validation training fold to prevent data leakage. Median imputation was used for continuous variables; mode imputation for binary/categorical variables. Laboratory tests (hemoglobin, creatinine, platelets) were missing not at random (MAR), as ordering was influenced by clinical presentation and suspected diagnosi…
	Missingness Pattern Interpretation: The high missingness rate for laboratory variables reflects resource constraints and selective test ordering rather than random data loss. Women who received laboratory testing likely differed systematically in disease severity or provider concern. Sensitivity analyses restricted to complete cases for laboratory variables could assess the impact of this informa…
