# Supplementary material for: Diagnostic Gap in Rural Maternal Health: Initial Validation of a Parsimonious Clinical Model for Hypertensive Disorders of Pregnancy in a Honduran Hospital
Source: Diagnostics (Basel). 2026 Jan 1;16(1):132. doi: 10.3390/diagnostics16010132 (PMC12785390; doi:10.3390/diagnostics16010132)
Supplement: Supplementary file 1 [file diagnostics-16-00132-s001.zip › Table_S3_CV_performance.xlsx]

## Sheet: Hoja1
	Supplementary Table S3. Cross-Validation Performance Metrics by Fold.
	Fold	Train n	Test n	AUROC	AUPRC	Brier Score
		(HDP/Total)	(HDP/Total)
	1	33/118	8/29	0.652	0.521	0.238
	2	33/118	8/29	0.607	0.449	0.261
	3	33/118	8/29	0.589	0.428	0.267
	4	32/117	9/30	0.634	0.502	0.241
	5	32/117	9/30	0.588	0.405	0.258
	Mean	—	—	0.614	0.461	0.253
	SD	—	—	0.027	0.051	0.013
	Min-Max	—	—	0.588-0.652	0.405-0.521	0.238-0.267
	AUROC, area under the receiver operating characteristic curve; AUPRC, area under the precision-recall curve; HDP, hypertensive disorders of pregnancy; SD, standard deviation. Stratified 5-fold cross-validation maintained approximate outcome prevalence (27.9%) in each fold. Performance variability across folds (SD = 0.027 for AUROC) reflects both stochastic variation in fold composition and genuin…
	Interpretation: The relatively modest standard deviation across folds (SD 0.027 for AUROC) suggests reasonable stability of model performance. The range of 0.064 in AUROC across folds is typical for a sample of this size. External validation on independent data would provide more definitive evidence of generalizability than internal cross-validation alone.
