# Supplementary material for: Diagnostic Gap in Rural Maternal Health: Initial Validation of a Parsimonious Clinical Model for Hypertensive Disorders of Pregnancy in a Honduran Hospital
Source: Diagnostics (Basel). 2026 Jan 1;16(1):132. doi: 10.3390/diagnostics16010132 (PMC12785390; doi:10.3390/diagnostics16010132)
Supplement: Supplementary file 1 [file diagnostics-16-00132-s001.zip › Table_S4_Confusion_matrix.xlsx]

## Sheet: Hoja1
	Supplementary Table S4. Detailed Confusion Matrix and Classification Metrics at Optimal Threshold.
		Model Prediction		Total
	Actual Status	Negative	Positive
		(Low Risk)	(High Risk)
	No HDP (n=106)	72	34	106
		(True Negatives)	(False Positives)
	HDP (n=41)	18	23	41
		(False Negatives)	(True Positives)
	Total	90	57	147
	Performance Metric	Value	95% CI	Clinical Interpretation
	Sensitivity (Recall)	0.561	40.0–71.3%	Correctly identifies 23 of 41 HDP cases
	Specificity	0.679	58.1–76.6%	Correctly identifies 72 of 106 non-HDP cases
	Positive Predictive Value (Precision)	0.404	27.8–54.0%	Of 57 predicted positive, 23 actually have HDP
	Negative Predictive Value	0.8	70.3–87.7%	Of 90 predicted negative, 72 truly don't have HDP
	Accuracy	0.646	56.3–72.3%	Overall correct classification rate
	F1-Score	0.475	0.372–0.578	Harmonic mean of precision and recall
	Positive Likelihood Ratio	1.75	1.24–2.46	Modest increase in HDP probability with positive test
	Negative Likelihood Ratio	0.65	0.44–0.95	Modest decrease in HDP probability with negative test
	CI, confidence interval; HDP, hypertensive disorders of pregnancy. Threshold probability = 0.474 (determined by maximizing F1-score across cross-validated predictions). Confidence intervals calculated using exact binomial methods (Clopper-Pearson for proportions). At baseline prevalence of 27.9%, a positive test increases HDP probability to 40.4% (PPV), while a negative test decreases it to 20.0%…
	Clinical Implications: The high NPV (80.0%) suggests potential utility for rule-out: women classified as low-risk could remain in routine primary care with scheduled reassessment. The modest PPV (40.4%) indicates that positive predictions should trigger enhanced surveillance and confirmatory evaluation rather than immediate intensive intervention. In operational terms, applying this threshold to …
