# Supplementary material for: Diagnostic Gap in Rural Maternal Health: Initial Validation of a Parsimonious Clinical Model for Hypertensive Disorders of Pregnancy in a Honduran Hospital
Source: Diagnostics (Basel). 2026 Jan 1;16(1):132. doi: 10.3390/diagnostics16010132 (PMC12785390; doi:10.3390/diagnostics16010132)
Supplement: Supplementary file 1 [file diagnostics-16-00132-s001.zip › Table_S5_Complete_coefficients.xlsx]

## Sheet: Hoja1
	Supplementary Table S5. Complete Model Coefficients (Standardized Log-Odds Scale).
	Rank	Predictor Variable	Coefficient	Abs. Value	Direction
			(log-odds)
	1	Visual disturbances (blurred vision/photopsias)	0.846	0.846	↑ Risk
	2	Low-dose aspirin use	−0.846	0.846	↓ Risk
	3	Prior history of HDP	0.53	0.53	↑ Risk
	4	Maternal age (years)	−0.479	0.479	↓ Risk
	5	Platelet count (×10⁹/L)	0.384	0.384	↑ Risk
	6	Severe headache	−0.331	0.331	↓ Risk
	7	Serum creatinine (mg/dL)	−0.300	0.3	↓ Risk
	8	Hemoglobin (g/dL)	0.298	0.298	↑ Risk
	9	Prenatal care visits (cumulative)	−0.253	0.253	↓ Risk
	10	Semi-quantitative proteinuria (ordinal)	0.25	0.25	↑ Risk
	11	Systolic blood pressure (mmHg)	0.189	0.189	↑ Risk
	12	Diastolic blood pressure (mmHg)	0.176	0.176	↑ Risk
	13	Peripheral edema	0.142	0.142	↑ Risk
	14	Pre-pregnancy BMI (kg/m²)	0.128	0.128	↑ Risk
	15	Epigastric/RUQ pain	0.095	0.095	↑ Risk
	16	Gestational age (weeks)	−0.067	0.067	↓ Risk
	17	Parity	0.053	0.053	↑ Risk
	18	Mean arterial pressure (mmHg)	0.041	0.041	↑ Risk
	19	Distance to referral facility (km)	−0.028	0.028	↓ Risk
	20	Travel time to referral (minutes)	0.015	0.015	↑ Risk
	BMI, body mass index; HDP, hypertensive disorders of pregnancy; RUQ, right upper quadrant. All coefficients from penalized logistic regression model with L2 regularization (ridge). Continuous predictors were standardized (zero mean, unit variance) prior to modeling; therefore, coefficients represent the change in log-odds of HDP per one standard deviation increase in the predictor. Positive coeff…
	Notable Findings: Visual disturbances showed the strongest positive association, consistent with its role as a warning sign of severe preeclampsia. The strong negative coefficient for aspirin likely reflects both prophylactic effect and indication bias (higher-risk women may have been more likely to receive aspirin). The counterintuitive negative coefficient for severe headache may reflect that o…
