# Supplementary material for: Diagnostic Gap in Rural Maternal Health: Initial Validation of a Parsimonious Clinical Model for Hypertensive Disorders of Pregnancy in a Honduran Hospital
Source: Diagnostics (Basel). 2026 Jan 1;16(1):132. doi: 10.3390/diagnostics16010132 (PMC12785390; doi:10.3390/diagnostics16010132)
Supplement: Supplementary file 1 [file diagnostics-16-00132-s001.zip › Table_S6_Model_Comparison.xlsx]

## Sheet: Model Comparison
Supplementary Table S6: Comparative Model Performance Analysis
Comparison of alternative modeling approaches evaluated during model development phase
Model Architecture	AUROC (Mean ± SD)	AUPRC (Mean ± SD)	Brier Score (Mean ± SD)	Training Time (seconds)	Prediction Time (ms/sample)	Model Complexity (Parameters)	Interpretability (1-5 scale)	Clinical Implementability (1-5 scale)
Ridge Regression (L2 Regularized Logistic Regression)	0.614 ± 0.089	0.461 ± 0.104	0.253 ± 0.028	0.34	0.12	20 coefficients	5 (Fully transparent)	5 (Excellent)
Random Forest (100 trees, max_depth=5)	0.638 ± 0.124	0.473 ± 0.118	0.271 ± 0.041	8.73	2.45	~500 nodes	2 (Black box)	2 (Poor)
Gradient Boosting (XGBoost, 50 iterations)	0.625 ± 0.117	0.468 ± 0.109	0.264 ± 0.037	12.56	1.87	~1000 nodes	2 (Black box)	1 (Very poor)
Elastic Net (α=0.5, L1+L2 regularization)	0.611 ± 0.091	0.458 ± 0.102	0.255 ± 0.029	0.41	0.13	15 coefficients (5 zeroed)	5 (Fully transparent)	5 (Excellent)
Statistical Comparison of Discrimination Performance
Model Pair	DeLong Test p-value	Difference in AUROC	Significance	Clinical Relevance
Ridge vs. Random Forest	0.187	+0.024	Not significant	Marginal gain with major complexity cost
Ridge vs. Gradient Boosting	0.152	+0.011	Not significant	Negligible gain, poor calibration
Ridge vs. Elastic Net	0.842	-0.003	Not significant	Equivalent performance, less sparse
Random Forest vs. Gradient Boosting	0.391	-0.013	Not significant	Both suffer from poor calibration
Notes:
1. All metrics represent averages across 5-fold stratified cross-validation with standard deviations.
2. Training performed on Intel Core i7-9750H CPU with 16GB RAM; times exclude data preprocessing.
3. Interpretability scale: 5=fully transparent coefficients, 1=black box with no feature importance.
4. Clinical implementability scale: 5=deployable with paper calculator, 1=requires advanced infrastructure.
5. DeLong test assesses statistical significance of AUROC differences (α=0.05).
6. Hyperparameters were optimized via nested cross-validation for each algorithm.
7. Ridge regression selected as final model based on: (a) equivalent discrimination to alternatives,
(b) superior calibration (lowest Brier score when accounting for SD), (c) complete interpretability,
(d) minimal computational requirements suitable for resource-limited settings.
8. Random forest and gradient boosting showed overfitting tendencies (high variance across folds).
9. All analyses conducted in Python 3.9.7 using scikit-learn 1.0.2, pandas 1.3.5, and scipy 1.7.3.
